# Supplementary material for: Development of Chitosan Particles Loaded with siRNA for Cystatin C to Control Intracellular Drug-Resistant Mycobacterium tuberculosis
Source: Antibiotics (Basel). 2023 Apr 8;12(4):729. doi: 10.3390/antibiotics12040729 (PMC10135320; doi:10.3390/antibiotics12040729)
Supplement: Supplementary file 1 [file antibiotics-12-00729-s001.zip]

Archive with 1 entries (1 files):
- antibiotics-2317496-supplementary.pdf
